# Supplementary material for: Synergistic Effects of Lenvatinib (E7080) and MEK Inhibitors against Anaplastic Thyroid Cancer in Preclinical Models
Source: Cancers (Basel). 2021 Feb 18;13(4):862. doi: 10.3390/cancers13040862 (PMC7922355; doi:10.3390/cancers13040862)
Supplement: Supplementary file 1 [file cancers-13-00862-s001.zip]

Archive with 194 entries (166 files):
- WBdata_cancers/
- WBdata_cancers/.DS_Store
- WBdata_cancers/200114_8505C_E7080_pERK/
- WBdata_cancers/200114_8505C_E7080_pERK/200114_8505C_E7080_pERK.tif
- WBdata_cancers/200114_8505C_E7080_pERK/200114_8505C_E7080_pERK_b.tif
- WBdata_cancers/200114_8505C_E7080_pERK/200114_8505C_E7080_pERK_c.tif
- WBdata_cancers/200114_8505C_E7080_pERK/200114_8505C_E7080_pERK_merge.tif
- WBdata_cancers/200114_8505C_E7080_pERK/Thumbs.db
- WBdata_cancers/200115_8505C_E7080_aTub/
- WBdata_cancers/200115_8505C_E7080_aTub/200115_8505C_E7080_aTub_a.tif
- WBdata_cancers/200115_8505C_E7080_aTub/200115_8505C_E7080_aTub_b.tif
- WBdata_cancers/200115_8505C_E7080_aTub/200115_8505C_E7080_aTub_Merge.tif
- WBdata_cancers/200117_8505C_E7080_pAKT/
- WBdata_cancers/200117_8505C_E7080_pAKT/200117_8505C_E7080_pAKT_a.tif
- WBdata_cancers/200117_8505C_E7080_pAKT/200117_8505C_E7080_pAKT_b.tif
- WBdata_cancers/200117_8505C_E7080_pAKT/200117_8505C_E7080_pAKT_c.tif
- WBdata_cancers/200117_8505C_E7080_pAKT/200117_8505C_E7080_pAKT_Merge.tif
- WBdata_cancers/200117_8505C_E7080_pAKT/Thumbs.db
- WBdata_cancers/201120_TCO1_Mix_aTub/
- WBdata_cancers/201120_TCO1_Mix_aTub/201120_TCO1_Mix_aTub_a.tif
- WBdata_cancers/201120_TCO1_Mix_aTub/201120_TCO1_Mix_aTub_b.tif
- WBdata_cancers/201120_TCO1_Mix_aTub/201120_TCO1_Mix_aTub_c.tif
- WBdata_cancers/201120_TCO1_Mix_aTub/201120_TCO1_Mix_aTub_d.tif
- WBdata_cancers/201120_TCO1_Mix_aTub/201120_TCO1_Mix_aTub_e.tif
- WBdata_cancers/201120_TCO1_Mix_aTub/201120_TCO1_Mix_aTub_Merge.tif
- WBdata_cancers/201120_TCO1_Mix_aTub/Thumbs.db
- WBdata_cancers/201120_TCO1_Mix_D1/
- WBdata_cancers/201120_TCO1_Mix_D1/201120_TCO1_Mix_D1_a.tif
- WBdata_cancers/201120_TCO1_Mix_D1/201120_TCO1_Mix_D1_b.tif
- WBdata_cancers/201120_TCO1_Mix_D1/201120_TCO1_Mix_D1_c.tif
- WBdata_cancers/201120_TCO1_Mix_D1/201120_TCO1_Mix_D1_d.tif
- WBdata_cancers/201120_TCO1_Mix_D1/201120_TCO1_Mix_D1_e.tif
- WBdata_cancers/201120_TCO1_Mix_D1/201120_TCO1_Mix_D1_Merge.tif
- WBdata_cancers/201120_TCO1_Mix_D1/Thumbs.db
- WBdata_cancers/201120_TCO1_Mix_pAKT/
- WBdata_cancers/201120_TCO1_Mix_pAKT/201120_TCO1_Mix_pAKT_a.tif
- WBdata_cancers/201120_TCO1_Mix_pAKT/201120_TCO1_Mix_pAKT_b.tif
- WBdata_cancers/201120_TCO1_Mix_pAKT/201120_TCO1_Mix_pAKT_c.tif
- WBdata_cancers/201120_TCO1_Mix_pAKT/201120_TCO1_Mix_pAKT_d.tif
- WBdata_cancers/201120_TCO1_Mix_pAKT/201120_TCO1_Mix_pAKT_e.tif
- WBdata_cancers/201120_TCO1_Mix_pAKT/201120_TCO1_Mix_pAKT_Merge.tif
- WBdata_cancers/201120_TCO1_Mix_pAKT/Thumbs.db
- WBdata_cancers/201120_TCO1_Mix_tAKT/
- WBdata_cancers/201120_TCO1_Mix_tAKT/201120_TCO1_Mix_tAKT_a.tif
- WBdata_cancers/201120_TCO1_Mix_tAKT/201120_TCO1_Mix_tAKT_b.tif
- WBdata_cancers/201120_TCO1_Mix_tAKT/201120_TCO1_Mix_tAKT_c.tif
- WBdata_cancers/201120_TCO1_Mix_tAKT/201120_TCO1_Mix_tAKT_d.tif
- WBdata_cancers/201120_TCO1_Mix_tAKT/201120_TCO1_Mix_tAKT_Merge.tif
- WBdata_cancers/201120_TCO1_Mix_tAKT/Thumbs.db
- WBdata_cancers/201120_TCO1_Mix_tERK/
- WBdata_cancers/201120_TCO1_Mix_tERK/201120_TCO1_Mix_tERKa.tif
- WBdata_cancers/201120_TCO1_Mix_tERK/201120_TCO1_Mix_tERKb.tif
- WBdata_cancers/201120_TCO1_Mix_tERK/201120_TCO1_Mix_tERKc.tif
- WBdata_cancers/201120_TCO1_Mix_tERK/201120_TCO1_Mix_tERKd.tif
- WBdata_cancers/201120_TCO1_Mix_tERK/201120_TCO1_Mix_tERK_Merge.tif
- WBdata_cancers/201120_TCO1_Mix_tERK/Thumbs.db
- WBdata_cancers/20200228_8505_E7080U0126_D1/
- WBdata_cancers/20200228_8505_E7080U0126_D1/20200228_8505_E7080U0126_D1_a.tif
- WBdata_cancers/20200228_8505_E7080U0126_D1/20200228_8505_E7080U0126_D1_b.tif
- WBdata_cancers/20200228_8505_E7080U0126_D1/20200228_8505_E7080U0126_D1_c.tif
- WBdata_cancers/20200228_8505_E7080U0126_D1/20200228_8505_E7080U0126_D1_d.tif
- WBdata_cancers/20200228_8505_E7080U0126_D1/20200228_8505_E7080U0126_D1_Merge.tif
- WBdata_cancers/20200228_8505_E7080U0126_D1/Thumbs.db
- WBdata_cancers/20200228_8505_E7080U0126_pAKT/
- WBdata_cancers/20200228_8505_E7080U0126_pAKT/200228_8505_E7080U0126_pAKT_a.tif
- WBdata_cancers/20200228_8505_E7080U0126_pAKT/200228_8505_E7080U0126_pAKT_b.tif
- WBdata_cancers/20200228_8505_E7080U0126_pAKT/200228_8505_E7080U0126_pAKT_c.tif
- WBdata_cancers/20200228_8505_E7080U0126_pAKT/200228_8505_E7080U0126_pAKT_d.tif
- WBdata_cancers/20200228_8505_E7080U0126_pAKT/200228_8505_E7080U0126_pAKT_Merge.tif
- WBdata_cancers/20200228_8505_E7080U0126_pAKT/Thumbs.db
- WBdata_cancers/20200228_8505_E7080U0126_tAKT/
- WBdata_cancers/20200228_8505_E7080U0126_tAKT/20200228_8505_E7080U0126_tAKT_a.tif
- WBdata_cancers/20200228_8505_E7080U0126_tAKT/20200228_8505_E7080U0126_tAKT_b.tif
- WBdata_cancers/20200228_8505_E7080U0126_tAKT/20200228_8505_E7080U0126_tAKT_c.tif
- WBdata_cancers/20200228_8505_E7080U0126_tAKT/20200228_8505_E7080U0126_tAKT_d.tif
- WBdata_cancers/20200228_8505_E7080U0126_tAKT/20200228_8505_E7080U0126_tAKT_e.tif
- WBdata_cancers/20200228_8505_E7080U0126_tAKT/20200228_8505_E7080U0126_tAKT_Merge.tif
- WBdata_cancers/20200228_8505_E7080U0126_tAKT/Thumbs.db
- WBdata_cancers/20200229_8505_E7080U0126_pERK/
- WBdata_cancers/20200229_8505_E7080U0126_pERK/20200229_8505_E7080U0126_pERK_a.tif
- WBdata_cancers/20200229_8505_E7080U0126_pERK/20200229_8505_E7080U0126_pERK_b.tif
- WBdata_cancers/20200229_8505_E7080U0126_pERK/20200229_8505_E7080U0126_pERK_c.tif
- WBdata_cancers/20200229_8505_E7080U0126_pERK/20200229_8505_E7080U0126_pERK_d.tif
- WBdata_cancers/20200229_8505_E7080U0126_pERK/20200229_8505_E7080U0126_pERK_Merge.tif
- WBdata_cancers/20200229_8505_E7080U0126_pERK/Thumbs.db
- WBdata_cancers/20200229_8505_E7080U0126_tERK/
- WBdata_cancers/20200229_8505_E7080U0126_tERK/20200229_8505_E7080U0126_tERK_a.tif
- WBdata_cancers/20200229_8505_E7080U0126_tERK/20200229_8505_E7080U0126_tERK_b.tif
- WBdata_cancers/20200229_8505_E7080U0126_tERK/20200229_8505_E7080U0126_tERK_c.tif
- WBdata_cancers/20200229_8505_E7080U0126_tERK/20200229_8505_E7080U0126_tERK_d.tif
- WBdata_cancers/20200229_8505_E7080U0126_tERK/20200229_8505_E7080U0126_tERK_e.tif
- WBdata_cancers/20200229_8505_E7080U0126_tERK/20200229_8505_E7080U0126_tERK_f.tif
- WBdata_cancers/20200229_8505_E7080U0126_tERK/20200229_8505_E7080U0126_tERK_Merge.tif
- WBdata_cancers/20200229_8505_E7080U0126_tERK/Thumbs.db
- WBdata_cancers/20200301_8505_E7080U0126_E2F1/
- WBdata_cancers/20200301_8505_E7080U0126_E2F1/20200301_8505_E7080U0126_E2F1_a.tif
- WBdata_cancers/20200301_8505_E7080U0126_E2F1/20200301_8505_E7080U0126_E2F1_b.tif
- WBdata_cancers/20200301_8505_E7080U0126_E2F1/20200301_8505_E7080U0126_E2F1_c.tif
- WBdata_cancers/20200301_8505_E7080U0126_E2F1/20200301_8505_E7080U0126_E2F1_d.tif
- WBdata_cancers/20200301_8505_E7080U0126_E2F1/20200301_8505_E7080U0126_E2F1_e.tif
- WBdata_cancers/20200301_8505_E7080U0126_E2F1/20200301_8505_E7080U0126_E2F1_Merge.tif
- WBdata_cancers/20200301_8505_E7080U0126_E2F1/Thumbs.db
- WBdata_cancers/20200302_8505_E7080U0126_aTub/
- WBdata_cancers/20200302_8505_E7080U0126_aTub/20200302_8505_E7080U0126_aTub_a.tif
- WBdata_cancers/20200302_8505_E7080U0126_aTub/20200302_8505_E7080U0126_aTub_b.tif
- WBdata_cancers/20200302_8505_E7080U0126_aTub/20200302_8505_E7080U0126_aTub_c.tif
- WBdata_cancers/20200302_8505_E7080U0126_aTub/20200302_8505_E7080U0126_aTub_Merge.tif
- WBdata_cancers/20200302_8505_E7080U0126_aTub/Thumbs.db
- WBdata_cancers/20200401_8505_E7080_pAKT/
- WBdata_cancers/20200401_8505_E7080_pAKT/.DS_Store
- WBdata_cancers/20200401_8505_E7080_pAKT/20200401_8505_E7080_pAKT_a.tif
- WBdata_cancers/20200401_8505_E7080_pAKT/20200401_8505_E7080_pAKT_b.tif
- WBdata_cancers/20200401_8505_E7080_pAKT/20200401_8505_E7080_pAKT_c.tif
- WBdata_cancers/20200401_8505_E7080_pAKT/20200401_8505_E7080_pAKT_d.tif
- WBdata_cancers/20200401_8505_E7080_pAKT/20200401_8505_E7080_pAKT_Merge.tif
- WBdata_cancers/20200401_8505_E7080_pAKT/Thumbs.db
- WBdata_cancers/20200402_8505_E7080_tAKT/
- WBdata_cancers/20200402_8505_E7080_tAKT/20200402_8505_E7080_tAKT_a.tif
- WBdata_cancers/20200402_8505_E7080_tAKT/20200402_8505_E7080_tAKT_b.tif
- WBdata_cancers/20200402_8505_E7080_tAKT/20200402_8505_E7080_tAKT_c.tif
- WBdata_cancers/20200402_8505_E7080_tAKT/20200402_8505_E7080_tAKT_Merge.tif
- WBdata_cancers/20200402_8505_E7080_tAKT/Thumbs.db
- WBdata_cancers/20200407_8505_E7080_pERK/
- WBdata_cancers/20200407_8505_E7080_pERK/20200407_8505_E7080_pERK_a.tif
- WBdata_cancers/20200407_8505_E7080_pERK/20200407_8505_E7080_pERK_b.tif
- WBdata_cancers/20200407_8505_E7080_pERK/20200407_8505_E7080_pERK_c.tif
- WBdata_cancers/20200407_8505_E7080_pERK/20200407_8505_E7080_pERK_Merge.tif
- WBdata_cancers/20200407_8505_E7080_pERK/Thumbs.db
- WBdata_cancers/20200409_8505_E7080_tERK/
- WBdata_cancers/20200409_8505_E7080_tERK/20200409_8505_E7080_tERK_a.tif
- WBdata_cancers/20200409_8505_E7080_tERK/20200409_8505_E7080_tERK_b.tif
- WBdata_cancers/20200409_8505_E7080_tERK/20200409_8505_E7080_tERK_c.tif
- WBdata_cancers/20200409_8505_E7080_tERK/20200409_8505_E7080_tERK_Merge.tif
- WBdata_cancers/20200409_8505_E7080_tERK/Thumbs.db
- WBdata_cancers/20200410_8505_E7080_aTub/
- WBdata_cancers/20200410_8505_E7080_aTub/20200410_8505_E7080_aTub_a.tif
- WBdata_cancers/20200410_8505_E7080_aTub/20200410_8505_E7080_aTub_b.tif
- WBdata_cancers/20200410_8505_E7080_aTub/20200410_8505_E7080_aTub_c.tif
- WBdata_cancers/20200410_8505_E7080_aTub/20200410_8505_E7080_aTub_Merge.tif
- WBdata_cancers/20200410_8505_E7080_aTub/Thumbs.db
- WBdata_cancers/20201001_TCO1_D1_E7080/
- WBdata_cancers/20201001_TCO1_D1_E7080/201002_TCO1_D1_E7080_a.tif
- WBdata_cancers/20201001_TCO1_D1_E7080/201002_TCO1_D1_E7080_b.tif
- WBdata_cancers/20201001_TCO1_D1_E7080/201002_TCO1_D1_E7080_c.tif
- WBdata_cancers/20201001_TCO1_D1_E7080/201002_TCO1_D1_E7080_d.tif
- WBdata_cancers/20201001_TCO1_D1_E7080/201002_TCO1_D1_E7080_e.tif
- WBdata_cancers/20201001_TCO1_D1_E7080/201002_TCO1_D1_E7080_f.tif
- WBdata_cancers/20201001_TCO1_D1_E7080/201002_TCO1_D1_E7080_Merge.tif
- WBdata_cancers/20201001_TCO1_D1_E7080/201002_TCO1_D1_E7080_Merge2.tif
- WBdata_cancers/20201001_TCO1_D1_E7080/Thumbs.db
- WBdata_cancers/20201001_TCO1_pAKT_E7080/
- WBdata_cancers/20201001_TCO1_pAKT_E7080/201001_TC_pAKT_E7080_a.tif
- WBdata_cancers/20201001_TCO1_pAKT_E7080/201001_TC_pAKT_E7080_b.tif
- WBdata_cancers/20201001_TCO1_pAKT_E7080/201001_TC_pAKT_E7080_c.tif
- WBdata_cancers/20201001_TCO1_pAKT_E7080/201001_TC_pAKT_E7080_d.tif
- WBdata_cancers/20201001_TCO1_pAKT_E7080/201001_TC_pAKT_E7080_Merge.tif
- WBdata_cancers/20201001_TCO1_pAKT_E7080/Thumbs.db
- WBdata_cancers/20201001_TCO1_tAKT_E7080/
- WBdata_cancers/20201001_TCO1_tAKT_E7080/201002_TCO1_tAKT_E7080_a.tif
- WBdata_cancers/20201001_TCO1_tAKT_E7080/201002_TCO1_tAKT_E7080_b.tif
- WBdata_cancers/20201001_TCO1_tAKT_E7080/201002_TCO1_tAKT_E7080_c.tif
- WBdata_cancers/20201001_TCO1_tAKT_E7080/201002_TCO1_tAKT_E7080_d.tif
- WBdata_cancers/20201001_TCO1_tAKT_E7080/201002_TCO1_tAKT_E7080_Merge.tif
- WBdata_cancers/20201001_TCO1_tAKT_E7080/Thumbs.db
- WBdata_cancers/20201009_TCO1_aTUB_E7080/
- WBdata_cancers/20201009_TCO1_aTUB_E7080/20201009_TCO1_aTUB_E7080_a.tif
- WBdata_cancers/20201009_TCO1_aTUB_E7080/20201009_TCO1_aTUB_E7080_b.tif
- WBdata_cancers/20201009_TCO1_aTUB_E7080/20201009_TCO1_aTUB_E7080_c.tif
- WBdata_cancers/20201009_TCO1_aTUB_E7080/20201009_TCO1_aTUB_E7080_d.tif
- WBdata_cancers/20201009_TCO1_aTUB_E7080/20201009_TCO1_aTUB_E7080_e.tif
- WBdata_cancers/20201009_TCO1_aTUB_E7080/20201009_TCO1_aTUB_E7080_Merge.tif
- WBdata_cancers/20201009_TCO1_aTUB_E7080/Thumbs.db
- WBdata_cancers/20201009_TCO1_pERK_E7080/
- WBdata_cancers/20201009_TCO1_pERK_E7080/20201009_TCO1_pERK_E7080_a.tif
- WBdata_cancers/20201009_TCO1_pERK_E7080/20201009_TCO1_pERK_E7080_b.tif
- WBdata_cancers/20201009_TCO1_pERK_E7080/20201009_TCO1_pERK_E7080_c.tif
- WBdata_cancers/20201009_TCO1_pERK_E7080/20201009_TCO1_pERK_E7080_d.tif
- WBdata_cancers/20201009_TCO1_pERK_E7080/20201009_TCO1_pERK_E7080_e.tif
- WBdata_cancers/20201009_TCO1_pERK_E7080/20201009_TCO1_pERK_E7080_Merge.tif
- WBdata_cancers/20201009_TCO1_pERK_E7080/Thumbs.db
- WBdata_cancers/20201009_TCO1_totalERK_E7080/
- WBdata_cancers/20201009_TCO1_totalERK_E7080/20201009_TCO1_totalERK_E7080_a.tif
- WBdata_cancers/20201009_TCO1_totalERK_E7080/20201009_TCO1_totalERK_E7080_b.tif
- WBdata_cancers/20201009_TCO1_totalERK_E7080/20201009_TCO1_totalERK_E7080_c.tif
- WBdata_cancers/20201009_TCO1_totalERK_E7080/20201009_TCO1_totalERK_E7080_d.tif
- WBdata_cancers/20201009_TCO1_totalERK_E7080/20201009_TCO1_totalERK_E7080_Merge.tif
- WBdata_cancers/20201009_TCO1_totalERK_E7080/Thumbs.db
- WBdata_cancers/20201119_TCO1_Mix_pERK/
- WBdata_cancers/20201119_TCO1_Mix_pERK/201119_TCO1_Mix_pERK_a.tif
- WBdata_cancers/20201119_TCO1_Mix_pERK/201119_TCO1_Mix_pERK_b.tif
- WBdata_cancers/20201119_TCO1_Mix_pERK/201119_TCO1_Mix_pERK_b_2.tif
- WBdata_cancers/20201119_TCO1_Mix_pERK/201119_TCO1_Mix_pERK_d.tif
- WBdata_cancers/20201119_TCO1_Mix_pERK/201119_TCO1_Mix_pERK_Merge.tif
- WBdata_cancers/20201119_TCO1_Mix_pERK/Thumbs.db
